# Supplementary material for: Prosapip1 (encoded by the Lzts3 gene) in the dorsal hippocampus mediates synaptic protein composition, long-term potentiation, and spatial memory
Source: eLife. 2025 Nov 26;13:RP100653. doi: 10.7554/eLife.100653 (PMC12656493; doi:10.7554/eLife.100653)
Supplement: Figure 2—source data 2. [file elife-100653-fig2-data2.zip]

Archive with 17 entries (16 files):
- Figure 2 - Source Data 2/
- Figure 2 - Source Data 2/KP00905 Creb.tif
- __MACOSX/Figure 2 - Source Data 2/._KP00905 Creb.tif
- Figure 2 - Source Data 2/KP00905 NR2B GluA1 GAPDH.tif
- __MACOSX/Figure 2 - Source Data 2/._KP00905 NR2B GluA1 GAPDH.tif
- Figure 2 - Source Data 2/KP00932.tif
- __MACOSX/Figure 2 - Source Data 2/._KP00932.tif
- Figure 2 - Source Data 2/KP00905 PSD95.tif
- __MACOSX/Figure 2 - Source Data 2/._KP00905 PSD95.tif
- Figure 2 - Source Data 2/KP00910 gel1.tif
- __MACOSX/Figure 2 - Source Data 2/._KP00910 gel1.tif
- Figure 2 - Source Data 2/KP00910 gel2.tif
- __MACOSX/Figure 2 - Source Data 2/._KP00910 gel2.tif
- Figure 2 - Source Data 2/KP00905 NR2A.tif
- __MACOSX/Figure 2 - Source Data 2/._KP00905 NR2A.tif
- Figure 2 - Source Data 2/KP00910 gel3.tif
- __MACOSX/Figure 2 - Source Data 2/._KP00910 gel3.tif
