# Supplementary material for: Prosapip1 (encoded by the Lzts3 gene) in the dorsal hippocampus mediates synaptic protein composition, long-term potentiation, and spatial memory
Source: eLife. 2025 Nov 26;13:RP100653. doi: 10.7554/eLife.100653 (PMC12656493; doi:10.7554/eLife.100653)
Supplement: Figure 2—figure supplement 1—source data 2. [file elife-100653-fig2-figsupp1-data2.zip]

Archive with 5 entries (4 files):
- Figure 2 - Figure Supplement 1 - Data 2/
- Figure 2 - Figure Supplement 1 - Data 2/KP00956.tif
- __MACOSX/Figure 2 - Figure Supplement 1 - Data 2/._KP00956.tif
- Figure 2 - Figure Supplement 1 - Data 2/KP00934.tif
- __MACOSX/Figure 2 - Figure Supplement 1 - Data 2/._KP00934.tif
