# Supplementary material for: Prosapip1 (encoded by the Lzts3 gene) in the dorsal hippocampus mediates synaptic protein composition, long-term potentiation, and spatial memory
Source: eLife. 2025 Nov 26;13:RP100653. doi: 10.7554/eLife.100653 (PMC12656493; doi:10.7554/eLife.100653)
Supplement: Figure 4—figure supplement 1—source data 1. [file elife-100653-fig4-figsupp1-data1.zip]

Archive with 2 entries (2 files):
- Figure 4 - Figure Supplement 1 - Source Data 1.xlsx
- __MACOSX/._Figure 4 - Figure Supplement 1 - Source Data 1.xlsx
