# Supplementary material for: Prosapip1 (encoded by the Lzts3 gene) in the dorsal hippocampus mediates synaptic protein composition, long-term potentiation, and spatial memory
Source: eLife. 2025 Nov 26;13:RP100653. doi: 10.7554/eLife.100653 (PMC12656493; doi:10.7554/eLife.100653)
Supplement: Figure 5—source data 2. [file elife-100653-fig5-data2.zip]

Archive with 3 entries (2 files):
- Figure 5 - Source Data 2/
- Figure 5 - Source Data 2/KP00837.tif
- __MACOSX/Figure 5 - Source Data 2/._KP00837.tif
